# Supplementary material for: Copper Exposure Induces Epithelial-Mesenchymal Transition-Related Fibrotic Change via Autophagy and Increase Risk of Lung Fibrosis in Human
Source: Antioxidants (Basel). 2023 Feb 20;12(2):532. doi: 10.3390/antiox12020532 (PMC9952124; doi:10.3390/antiox12020532)
Supplement: Supplementary file 1 [file antioxidants-12-00532-s001.zip]

Archive with 1 entries (1 files):
- antioxidants-2188977-supplementary.pdf
